# Supplementary material for: Machine Learning in FTIR Spectrum for the Identification of Antibiotic Resistance: A Demonstration with Different Species of Microorganisms
Source: Antibiotics (Basel). 2024 Aug 30;13(9):821. doi: 10.3390/antibiotics13090821 (PMC11428736; doi:10.3390/antibiotics13090821)
Supplement: Supplementary file 1 [file antibiotics-13-00821-s001.zip]

Archive with 1 entries (1 files):
- antibiotics-3098027-supplementary.pdf
